# Supplementary material for: Shared genetic architecture between COVID-19 and irritable bowel syndrome: a large-scale genome-wide cross-trait analysis
Source: Front Immunol. 2024 Nov 15;15:1442693. doi: 10.3389/fimmu.2024.1442693 (PMC11604633; doi:10.3389/fimmu.2024.1442693)
Supplement: Supplementary file 1 [file Table1.xlsx]

## Sheet: Supplementary Table S1
Supplementary Table S1. Baseline characteristics of the study population
Traits	Case	Control	Ancestry	Source
Irritable bowel syndrome (FinnGen)	10329	329381	European	https://www.finngen.fi/fi
Irritable bowel syndrome (GWAS Catlog)	53,400	433201	European	PMID:34741163
Very severe respiratory confirmed covid-19	13769	1072442	European	COVID19-hg GWAS meta-analyses round 7 (covid19hg.org)
Hospitalized covid-19	32519	2062805	European	COVID19-hg GWAS meta-analyses round 7 (covid19hg.org)
Covid-19 infection	122616	2475240	European	COVID19-hg GWAS meta-analyses round 7 (covid19hg.org)

## Sheet: Supplementary Table S2
Supplementary Table S2. Two sample Mendelian randomization estimates of the relationship between genetically instrumented irritable bowel syndrome meta and Two COVID-19 phenotypes (COVID-19 susceptibility, COVID-19 hospitalization)
exposure	outcome	nsnp	b_MR Egger	se_MR Egger	pval_MR Egger	b_Weighted median	se_Weighted median	pval_Weighted median	b_Inverse variance weighted	se_Inverse variance weighted	pval_Inverse variance weighted	b_Simple mode	se_Simple mode	pval_Simple mode	b_Weighted mode	se_Weighted mode	pval_Weighted mode
Covid-19 infection	META-IBS	14	0.046548	0.0749548	0.546206	0.0138351	0.0560014	0.804871	0.0211939	0.0422814	0.616189	0.0800616	0.0841652	0.358832	0.0501982	0.0630824	0.440462
Hospitalized covid	META-IBS	28	0.0410283	0.0271492	0.142794	0.029041	0.0220049	0.186917	0.00748671	0.0146444	0.609189	0.0209417	0.0399912	0.604788	0.031958	0.0225722	0.168263
Supplementary Table S2. Heterogeneity test and Horizontal pleiotropy test.
exposure	outcome	nsnp	Q_MR Egger	Q_df_MR Egger	Q_pval_MR Egger	Q_Inverse variance weighted	Q_df_Inverse variance weighted	Q_pval_Inverse variance weighted	egger_intercept	egger_se	egger_pval	P-presso
Covid-19 infection	META-IBS	14	11.3616	12	0.498211	11.5294	13	0.566557	-0.00148846	0.00363343	0.689276	0.628
Hospitalized covid	META-IBS	28	20.1895	26	0.782492	22.3422	27	0.719793	-0.00422781	0.00288154	0.154314	0.707

## Sheet: Supplementary Table S3
Supplementary Table S3. 9 independent associations identified with GCTA-COJO (conditional and joint) analysis applied to GWAS summary statistics (MTAG-IBS)
Chr	SNP	bp	refA	freq	b	se	p	n	freq_geno	bJ	bJ_se	pJ	LD_r
1	rs12755507	176164865	C	0.3726	-0.00878229	0.00151605	6.91977e-09	815667	0.398608	-0.00878229	0.00151608	6.92454e-09	0
2	rs11678980	162101261	A	0.4454	0.00803035	0.00147184	4.86988e-08	818994	0.430417	0.00803035	0.00147187	4.87251e-08	0
3	rs1248825	84993411	C	0.6499	-0.0101369	0.00152907	3.36954e-11	823817	0.680915	-0.0101369	0.00152911	3.37349e-11	0
3	rs13321176	150944808	G	0.1632	-0.011084	0.00197079	1.86422e-08	826242	0.178926	-0.011084	0.00197083	1.86534e-08	0
6	rs1052486	31610686	G	0.4571	0.00850795	0.00147672	8.34315e-09	809844	0.517893	0.00850795	0.00147675	8.34881e-09	0
9	rs10156602	96345328	G	0.3743	-0.00923306	0.0015051	8.54201e-10	826057	0.394632	-0.00923306	0.00150513	8.54932e-10	0
13	rs2587363	53915933	A	0.5669	-0.0090758	0.00146982	6.62565e-10	826239	0.590457	-0.0090758	0.00146985	6.63147e-10	0
16	rs35418299	60721629	G	0.4954	-0.00830755	0.00145818	1.21799e-08	824522	0.489066	-0.00830755	0.00145821	1.21877e-08	0
17	rs2041241	11225528	T	0.5612	-0.00874116	0.00146764	2.58602e-09	826237	0.575547	-0.00874116	0.00146767	2.58799e-09	0

## Sheet: Supplementary Table S4
Supplementary Table S4. Pleiotropic genomic loci in irritable bowel syndrome and COVID-19 Identified by FUMA using MTAG results
rsID	GenomicLocus.x	uniqID.x	chr.x	pos.x	p	start	end	nSNPs	nGWASSNPs	nIndSigSNPs	IndSigSNPs	nLeadSNPs	LeadSNPs	dist.x	uniqID.y	chr.y	pos.y	non_effect_allele	effect_allele	MAF	gwasP	r2	IndSigSNP	GenomicLocus.y	nearestGene	dist.y	func	CADD	RDB	minChrState	commonChrState	posMapFilt	eqtlMapFilt	ciMapFilt
rs10156602	5	9:96345328:A:G	9	96345328	8.54e-10	96181075	96381916	244	179	2	rs10156602;rs10992783	1	rs10156602	NA	9:96345328:A:G	9	96345328	A	G	0.3946	8.54e-10	1	rs10156602	5	PHF2	0	intronic	0.08	4	5	5	1	0	0
rs11678980	2	2:162101261:A:G	2	162101261	4.87e-08	161994383	162101261	10	6	1	rs11678980	1	rs11678980	NA	2:162101261:A:G	2	162101261	G	A	0.4304	4.87e-08	1	rs11678980	2	AC009299.2:AC009299.3	00:00:00	ncRNA_exonic	8.856	2b	1	1	1	0	0
rs1248825	3	3:84993411:A:C	3	84993411	3.37e-11	84966018	85083360	52	33	2	rs1248825;rs1248860	1	rs1248825	NA	3:84993411:A:C	3	84993411	A	C	0.3191	3.37e-11	1	rs1248825	3	CADM2	14720	intergenic	1.052	NA	9	15	0	0	0
rs12755507	1	1:176164865:C:T	1	176164865	6.92e-09	175902660	176406835	238	164	1	rs12755507	1	rs12755507	NA	1:176164865:C:T	1	176164865	T	C	0.3986	6.92e-09	1	rs12755507	1	RFWD2	0	intronic	6.038	4	5	15	1	0	0
rs13321176	4	3:150944808:G:T	3	150944808	1.86e-08	150800402	151130197	91	69	1	rs13321176	1	rs13321176	NA	3:150944808:G:T	3	150944808	T	G	0.1789	1.86e-08	1	rs13321176	4	MED12L:P2RY14	00:00:00	intronic	5.756	5	4	5	1	0	0
rs2041241	8	17:11225528:C:T	17	11225528	2.59e-09	11208436	11235162	11	7	1	rs2041241	1	rs2041241	NA	17:11225528:C:T	17	11225528	C	T	0.4245	2.59e-09	1	rs2041241	8	SHISA6	0	intronic	3.477	7	9	15	1	0	0
rs2587363	6	13:53915933:A:G	13	53915933	6.63e-10	53652003	54053513	311	223	4	rs2587363;rs1909650;rs7996330;rs1079232	1	rs2587363	NA	13:53915933:A:G	13	53915933	G	A	0.4095	6.63e-10	1	rs2587363	6	AL450423.1	26046	intergenic	7.993	NA	5	15	0	0	0
rs35418299	7	16:60721629:A:G	16	60721629	1.22e-08	60665658	60743834	21	15	1	rs35418299	1	rs35418299	NA	16:60721629:A:G	16	60721629	A	G	0.4891	1.22e-08	1	rs35418299	7	GNPATP	31075	intergenic	7.74	6	9	15	0	0	0

## Sheet: Supplementary Table S5
Supplementary Table S5. The annotation in fuma bassed on the result of MAGMA
GENE	CHR	START	STOP	NSNPS	NPARAM	N	ZSTAT	P	SYMBOL	FDR
ENSG00000127603	1	39546988	39952849	688	32	673478	3.9228	4.3755e-05	MACF1	0.0181399
ENSG00000183682	1	39957318	39991607	64	15	673478	4.0242	2.8588e-05	BMP8A	0.0166668
ENSG00000090621	1	40026488	40042462	28	9	673478	3.4156	0.00031816	PABPC4	0.0489235
ENSG00000043514	1	40306723	40349183	113	15	673478	3.7284	9.635e-05	TRIT1	0.0276539
ENSG00000116990	1	40361098	40367928	10	5	673478	3.9778	3.4781e-05	MYCL	0.0176672
ENSG00000157184	1	53662101	53679869	27	7	673478	3.5772	0.00017368	CPT2	0.0364065
ENSG00000162384	1	53679771	53686289	12	4	673478	3.522	0.00021417	C1orf123	0.0402914
ENSG00000162385	1	53692564	53704282	23	6	673478	3.9175	4.4745e-05	MAGOH	0.018147
ENSG00000157193	1	53711217	53793742	188	34	673478	4.6502	1.6583e-06	LRP8	0.0025781
ENSG00000118473	1	66999066	67213982	628	25	673478	3.4279	0.00030416	SGIP1	0.0480882
ENSG00000143578	1	153940010	153946839	8	2	673478	3.5954	0.00016198	CREB3L4	0.0351384
ENSG00000143545	1	153954127	153958834	1	1	673478	3.6074	0.00015465	RAB13	0.0351384
ENSG00000143552	1	153965161	154127592	199	19	673478	3.6021	0.00015784	NUP210L	0.0351384
ENSG00000143612	1	154179182	154193104	14	4	673478	3.4106	0.00032405	C1orf43	0.0489235
ENSG00000163565	1	158969758	159024945	184	15	673478	3.4159	0.00031787	IFI16	0.0489235
ENSG00000143207	1	175913967	176176629	572	26	673478	4.2042	1.3099e-05	RFWD2	0.0101823
ENSG00000143499	1	214454445	214510474	161	22	673478	3.9606	3.7386e-05	SMYD2	0.0178839
ENSG00000143772	1	226819391	226927024	171	30	673478	3.5801	0.00017176	ITPKB	0.0364065
ENSG00000138074	2	27422455	27435826	29	6	673478	3.9091	4.6313e-05	SLC5A6	0.0182195
ENSG00000138085	2	27434895	27440046	15	5	673478	3.8847	5.1229e-05	ATRAID	0.0184275
ENSG00000084774	2	27440258	27466811	61	11	673478	3.9363	4.1368e-05	CAD	0.0179479
ENSG00000115194	2	27476552	27498685	33	7	673478	3.976	3.5039e-05	SLC30A3	0.0176672
ENSG00000163793	2	27498289	27504367	7	2	673478	3.6973	0.00010894	DNAJC5G	0.029888
ENSG00000138100	2	27505260	27530307	29	7	673478	4.1146	1.9393e-05	TRIM54	0.0125143
ENSG00000115204	2	27532360	27548547	19	8	673478	4.3211	7.7642e-06	MPV17	0.00724245
ENSG00000115207	2	27548716	27579868	27	8	673478	3.5464	0.00019526	GTF3C2	0.0395953
ENSG00000115234	2	27593389	27599995	6	2	673478	3.784	7.7168e-05	SNX17	0.0239941
ENSG00000084734	2	27719709	27746554	39	8	673478	3.75	8.841e-05	GCKR	0.0261806
ENSG00000221843	2	27799389	27805588	6	3	673478	3.5783	0.0001729	C2orf16	0.0364065
ENSG00000143995	2	66660584	66801001	262	38	673478	3.7757	7.978e-05	MEIS1	0.0242633
ENSG00000155052	2	124782864	125672864	2346	123	673478	3.7976	7.3062e-05	CNTNAP5	0.0239131
ENSG00000168702	2	140988992	142889270	6454	245	673478	3.9292	4.261e-05	LRP1B	0.0180666
ENSG00000154764	3	13857755	13921618	208	36	673478	4.2093	1.2806e-05	WNT7A	0.0101823
ENSG00000178035	3	49061758	49066841	6	4	673478	3.801	7.205e-05	IMPDH2	0.0239131
ENSG00000175161	3	85008132	86123579	2588	62	673478	5.6077	1.0253e-08	CADM2	6.73901e-05
ENSG00000073711	3	135684515	135866733	272	20	673478	3.5241	0.00021249	PPP2R3A	0.0402914
ENSG00000118007	3	136055077	136471220	565	28	673478	3.8721	5.3958e-05	STAG1	0.0189932
ENSG00000174564	3	136665072	136729927	113	12	673478	3.9493	3.9197e-05	IL20RB	0.0179479
ENSG00000144893	3	150803484	151154860	819	51	673478	5.0466	2.2483e-07	MED12L	0.000524304
ENSG00000174944	3	150929905	150996255	149	18	673478	3.4363	0.0002949	P2RY14	0.0478108
ENSG00000169313	3	151055168	151102600	132	20	673478	4.781	8.7232e-07	P2RY12	0.00147945
ENSG00000244405	3	185764097	185828107	92	13	673478	3.4492	0.0002811	ETV5	0.0471464
ENSG00000075711	3	196769431	197026171	553	25	673478	3.486	0.00024512	DLG1	0.043552
ENSG00000109738	4	157997209	158093242	270	20	673478	4.0624	2.428e-05	GLRB	0.0150989
ENSG00000037474	5	6599352	6633404	123	14	673478	4.0001	3.1664e-05	NSUN2	0.0168778
ENSG00000145604	5	36152091	36184421	87	13	673478	3.6769	0.00011807	SKP2	0.0310241
ENSG00000164180	5	87485450	87565293	119	21	673478	3.6486	0.00013182	TMEM161B	0.0327861
ENSG00000169194	5	131991955	131996802	10	3	673478	3.4138	0.00032032	IL13	0.0489235
ENSG00000170234	5	159488808	159546430	102	17	673478	4.2579	1.0318e-05	PWWP2A	0.00916631
ENSG00000181163	5	170814120	170838141	54	6	673478	3.6427	0.00013487	NPM1	0.0327861
ENSG00000206503	6	29909037	29913661	17	6	673478	3.6003	0.00015892	HLA-A	0.0351384
ENSG00000204516	6	31462658	31478901	150	16	673478	3.8843	5.1311e-05	MICB	0.0184275
ENSG00000204511	6	31496494	31498009	16	6	673478	4.8767	5.3943e-07	MCCD1	0.00111818
ENSG00000198563	6	31497996	31510225	61	15	673478	5.1316	1.4364e-07	DDX39B	0.000382821
ENSG00000254870	6	31497996	31514385	75	17	673478	5.2728	6.7167e-08	ATP6V1G2-DDX39B	0.000250614
ENSG00000204472	6	31582961	31584798	8	4	673478	4.3412	7.084e-06	AIF1	0.00695574
ENSG00000204469	6	31588497	31605548	58	15	673478	4.6294	1.8333e-06	PRRC2A	0.00263093
ENSG00000204463	6	31606805	31620482	38	12	673478	5.2165	9.1163e-08	BAG6	0.000283456
ENSG00000263020	6	31633879	31641323	18	7	673478	3.4389	0.00029203	CSNK2B-LY6G5B-1181	0.0477905
ENSG00000204385	6	31830969	31846823	58	12	673478	3.7859	7.6587e-05	SLC44A4	0.0239941
ENSG00000204371	6	31847536	31865464	46	17	673478	3.6434	0.00013453	EHMT2	0.0327861
ENSG00000166278	6	31865562	31913449	100	22	673478	3.4719	0.00025838	C2	0.0446328
ENSG00000204351	6	31926857	31937532	32	11	673478	4.5231	3.0471e-06	SKIV2L	0.00378978
ENSG00000204315	6	32096484	32098068	5	3	673478	3.4089	0.00032616	FKBPL	0.0489235
ENSG00000156564	6	40359325	40555204	685	54	673478	4.0436	2.6316e-05	LRFN2	0.0158371
ENSG00000112246	6	100832891	100912805	161	27	673478	4.1233	1.8675e-05	SIM1	0.0125143
ENSG00000186472	7	82383329	82792246	1020	45	673478	5.586	1.1615e-08	PCLO	6.73901e-05
ENSG00000128573	7	113726382	114333827	853	57	673478	3.4341	0.00029728	FOXP2	0.0478108
ENSG00000155660	7	148700154	148725733	62	7	673478	4.2424	1.1057e-05	PDIA4	0.00937634
ENSG00000147434	8	42607763	42651535	85	12	673478	4.4087	5.1991e-06	CHRNA6	0.00554664
ENSG00000215114	8	59323823	59364060	92	16	673478	3.9407	4.0617e-05	UBXN2B	0.0179479
ENSG00000167910	8	59402737	59412795	26	6	673478	3.7412	9.1556e-05	CYP7A1	0.0266886
ENSG00000137575	8	59465483	59495419	64	8	673478	3.8981	4.848e-05	SDCBP	0.0184275
ENSG00000035681	8	59496063	59572403	176	21	673478	3.4658	0.00026435	NSMAF	0.0452451
ENSG00000164941	8	95825539	95893974	165	17	673478	3.7168	0.00010087	INTS8	0.028087
ENSG00000175305	8	95891998	95908906	38	9	673478	4.0142	2.9824e-05	CCNE2	0.0168605
ENSG00000156170	8	95907995	96128683	561	32	673478	3.5435	0.00019745	NDUFAF6	0.0396089
ENSG00000168263	9	2717502	2730037	24	8	673478	3.9419	4.0418e-05	KCNV2	0.0179479
ENSG00000188938	9	96208776	96215874	14	5	673478	3.6419	0.00013532	FAM120AOS	0.0327861
ENSG00000048828	9	96214004	96328397	275	18	673478	5.892	1.9078e-09	FAM120A	3.55919e-05
ENSG00000197724	9	96338689	96441869	398	27	673478	5.548	1.4449e-08	PHF2	6.73901e-05
ENSG00000011454	9	125703112	125867145	237	21	673478	3.5976	0.00016059	RABGAP1	0.0351384
ENSG00000188483	9	131937835	131940540	2	1	673478	3.4792	0.00025146	IER5L	0.044257
ENSG00000130635	9	137533620	137736686	811	77	673478	3.63	0.00014171	COL5A1	0.0334642
ENSG00000175352	11	9002123	9025596	53	8	673478	3.5352	0.00020376	NRIP3	0.0397777
ENSG00000175356	11	9041071	9159661	282	42	673478	3.5651	0.00018186	SCUBE2	0.0376976
ENSG00000166478	11	9481866	9550071	115	15	673478	3.5312	0.00020682	ZNF143	0.0397777
ENSG00000087365	11	65818200	65836779	21	4	673478	3.4474	0.00028304	SF3B2	0.0471464
ENSG00000149294	11	112831997	113149158	806	56	673478	4.4375	4.5496e-06	NCAM1	0.00530483
ENSG00000165966	12	41582250	41968392	1125	49	673478	3.6205	0.000147	PDZRN4	0.0338572
ENSG00000139220	12	81652045	82153332	1013	57	673478	4.5292	2.961e-06	PPFIA2	0.00378978
ENSG00000136044	12	105567074	105630016	173	19	673478	3.7185	0.00010021	APPL2	0.028087
ENSG00000187676	13	31774073	31906413	286	25	673478	3.5383	0.00020133	B3GALTL	0.0397777
ENSG00000088387	13	99445741	99738879	804	30	673478	4.8169	7.29e-07	DOCK9	0.00136002
ENSG00000156232	15	83478380	83503611	64	16	673478	3.6598	0.00012619	WHAMM	0.0325279
ENSG00000103047	16	68877507	69119083	444	32	673478	3.424	0.0003085	TANGO6	0.0483645
ENSG00000166747	16	71762913	71843104	149	17	673478	3.4317	0.00029995	AP1G1	0.0478279
ENSG00000224470	16	71879894	71919171	59	12	673478	3.4762	0.00025429	ATXN1L	0.0443368
ENSG00000182149	16	71879899	71962913	127	15	673478	3.4617	0.00026841	IST1	0.0455223
ENSG00000102984	16	71893583	71929239	58	11	673478	3.5321	0.00020611	ZNF821	0.0397777
ENSG00000180626	17	5082831	5095178	22	9	673478	3.8073	7.0258e-05	ZNF594	0.0238315
ENSG00000188803	17	11144580	11467380	966	107	673478	4.1512	1.6539e-05	SHISA6	0.0123421
ENSG00000108599	17	19807615	19881656	108	13	673478	4.4025	5.3516e-06	AKAP10	0.00554664
ENSG00000180336	17	42733762	42767676	24	10	673478	4.1408	1.7308e-05	C17orf104	0.0124192
ENSG00000180329	17	42750437	42767147	12	6	673478	3.6908	0.00011177	CCDC43	0.0300761
ENSG00000161692	17	42785976	42829632	72	18	673478	3.6349	0.00013906	DBF4B	0.0332603
ENSG00000108465	17	46045176	46059140	35	7	673478	3.9663	3.6498e-05	CDK5RAP3	0.0178839
ENSG00000120093	17	46626232	46682274	103	20	673478	3.7887	7.5708e-05	HOXB3	0.0239941
ENSG00000120075	17	46668619	46671323	6	3	673478	3.8451	6.0263e-05	HOXB5	0.0208198
ENSG00000108511	17	46671639	46682354	21	7	673478	3.4894	0.00024203	HOXB6	0.0434165
ENSG00000260027	17	46684594	46710934	61	16	673478	3.503	0.00023003	HOXB7	0.0420729
ENSG00000170689	17	46698518	46703839	11	4	673478	3.4391	0.00029181	HOXB9	0.0477905
ENSG00000141425	18	33564350	33647539	142	14	673478	3.5194	0.00021623	RPRD1A	0.0402914
ENSG00000187323	18	49866542	51057784	3898	115	673478	3.6576	0.00012728	DCC	0.0325279
ENSG00000105523	19	49104067	49118111	28	8	673478	4.0041	3.1125e-05	FAM83E	0.0168778
ENSG00000063180	19	49141199	49149569	10	3	673478	3.4075	0.0003278	CA11	0.0489235
ENSG00000126003	20	30780306	30795594	8	3	673478	3.773	8.0635e-05	PLAGL2	0.0242633
ENSG00000101346	20	30795683	30826470	35	7	673478	3.5171	0.00021813	POFUT1	0.0402914
ENSG00000100028	22	24951471	25005947	105	17	673478	3.6268	0.0001435	SNRPD3	0.0334642
ENSG00000100031	22	24979718	25024972	77	8	673478	3.6884	0.00011285	GGT1	0.0300761
ENSG00000178026	22	24981588	24989175	14	5	673478	4.1139	1.9453e-05	FAM211B	0.0125143
ENSG00000182944	22	29663998	29696515	42	12	673478	3.5553	0.0001888	EWSR1	0.0387061
ENSG00000100401	22	41641615	41682255	77	11	673478	3.8841	5.1363e-05	RANGAP1	0.0184275
ENSG00000100403	22	41697526	41756151	80	13	673478	3.9062	4.6877e-05	ZC3H7B	0.0182195
ENSG00000167074	22	41763337	41795330	53	7	673478	3.4905	0.00024107	TEF	0.0434165

## Sheet: Supplementary Table S6
Supplementary Table S6. MAGMA combined with POPS screening (POPS score>1)
ENSGID	PoPS_Score	Y	Y_proj	project_out_covariates_gene	feature_selection_gene	training_gene
ENSG00000143995	1.31527	3.7757	3.37278	TRUE	TRUE	TRUE
ENSG00000175356	1.09127	3.5651	3.15229	TRUE	TRUE	TRUE
ENSG00000168702	1.03561	3.9292	3.03759	TRUE	TRUE	TRUE
ENSG00000175161	1.03068	5.6077	5.00488	TRUE	TRUE	TRUE

## Sheet: Supplementary Table S7
Supplementary Table S7. SMR analysis from eQTL to MTAG-IBS (FDR < 0.05 and p_HEIDI > 0.01)
probeID	ProbeChr	Gene	Probe_bp	topSNP	topSNP_chr	topSNP_bp	A1	A2	Freq	b_GWAS	se_GWAS	p_GWAS	b_eQTL	se_eQTL	p_eQTL	b_SMR	se_SMR	p_SMR	p_HEIDI	nsnp_HEIDI	FDR
ENSG00000227403	2	AC009299.3	162101250	rs11678980	2	162101261	A	G	0.430417	0.00803035	0.00147184	4.86988e-08	-0.674403	0.0510215	6.90538e-40	-0.0119074	0.00236104	4.57678e-07	0.193199	20	0.00359369
ENSG00000232871	19	SEC1P	49141328	rs4365394	19	49145513	T	C	0.732604	-0.00761625	0.0016442	3.61818e-06	0.727158	0.0447219	1.91173e-59	-0.010474	0.0023511	8.39207e-06	0.271252	20	0.0329473
ENSG00000227403	2	AC009299.3	162101250	rs11678980	2	162101261	A	G	0.430417	0.00803035	0.00147184	4.86988e-08	-0.744835	0.0563631	7.19343e-40	-0.0107814	0.00213786	4.58087e-07	0.0265627	20	0.00276456
ENSG00000227403	2	AC009299.3	162101250	rs11678980	2	162101261	A	G	0.430417	0.00803035	0.00147184	4.86988e-08	-0.860263	0.0846813	3.02683e-24	-0.00933477	0.00194206	1.53489e-06	0.196806	6	0.00549799
ENSG00000204525	6	HLA-C	31236526	rs2524091	6	31240293	T	C	0.72664	0.00708163	0.00155723	5.42645e-06	-0.884824	0.0796741	1.17902e-28	-0.00800343	0.00190177	2.57163e-05	0.20262	20	0.0460579
ENSG00000204525	6	HLA-C	31236526	rs2524097	6	31236339	C	T	0.72664	0.00768311	0.00170122	6.29491e-06	-0.8882	0.0574476	6.35563e-54	-0.00865021	0.0019954	1.45711e-05	0.0341527	20	0.0455929
ENSG00000204463	6	BAG6	31606805	rs1052486	6	31610686	G	A	0.517893	0.00850795	0.00147672	8.34315e-09	0.319195	0.032985	3.77699e-22	0.0266544	0.00538426	7.4052e-07	0.470162	20	0.00463418
ENSG00000204463	6	BAG6	31606805	rs1052486	6	31610686	G	A	0.517893	0.00850795	0.00147672	8.34315e-09	0.391718	0.0566681	4.76183e-12	0.0217196	0.00490759	9.61259e-06	0.059213	17	0.0257521
ENSG00000204525	6	HLA-C	31236526	rs2524097	6	31236339	C	T	0.72664	0.00768311	0.00170122	6.29491e-06	-0.531495	0.0301905	2.26628e-69	-0.0144557	0.00330447	1.21666e-05	0.0404428	20	0.038651
ENSG00000204463	6	BAG6	31606805	rs1052486	6	31610686	G	A	0.517893	0.00850795	0.00147672	8.34315e-09	0.510461	0.0270939	3.51802e-79	0.0166672	0.00302516	3.59799e-08	0.0469915	20	0.000285681
ENSG00000232871	19	SEC1P	49141328	rs4365394	19	49145513	T	C	0.732604	-0.00761625	0.0016442	3.61818e-06	0.603311	0.0490848	1.00992e-34	-0.0126241	0.00291241	1.46036e-05	0.3407	20	0.038651
ENSG00000229391	6	HLA-DRB6	32520490	rs9271600	6	32591332	G	T	0.400596	0.00839537	0.00163286	2.72544e-07	0.657479	0.0670385	1.04538e-22	0.012769	0.0028041	5.27113e-06	0.199382	20	0.0153337
ENSG00000204525	6	HLA-C	31236526	rs2524091	6	31240293	T	C	0.72664	0.00708163	0.00155723	5.42645e-06	-0.725529	0.0715488	3.65822e-24	-0.00976064	0.00235229	3.33315e-05	0.158704	20	0.0352147
ENSG00000229391	6	HLA-DRB6	32520490	rs4587163	6	32593167	T	C	0.348907	0.00766269	0.0016709	4.51892e-06	0.855712	0.0832595	8.88715e-25	0.00895475	0.00213821	2.81469e-05	0.102068	20	0.0352147
ENSG00000229391	6	HLA-DRB6	32520490	rs9271600	6	32591332	G	T	0.400596	0.00839537	0.00163286	2.72544e-07	0.818994	0.0790396	3.69883e-25	0.0102508	0.00222569	4.11107e-06	0.202558	20	0.00880179
ENSG00000229391	6	HLA-DRB6	32520490	rs9271403	6	32587536	G	A	0.354871	0.0076516	0.00166203	4.14909e-06	0.844075	0.0927711	9.1611e-20	0.00906508	0.00220677	3.99373e-05	0.056595	20	0.0497219
ENSG00000227403	2	AC009299.3	162101250	rs11678980	2	162101261	A	G	0.430417	0.00803035	0.00147184	4.86988e-08	-0.818048	0.0496238	4.70326e-61	-0.00981648	0.00189519	2.22269e-07	0.0763753	20	0.0011518
ENSG00000154898	17	CCDC144CP	20224477	rs75296798	17	20217375	A	G	0.102386	0.00992472	0.00221305	7.30399e-06	0.724923	0.0748812	3.6323e-22	0.0136907	0.00336446	4.71703e-05	0.242392	20	0.0488873
ENSG00000189423	17	USP32P3	20318860	rs77090106	17	19948145	A	G	0.112326	0.0098073	0.00217628	6.59223e-06	0.570405	0.0599181	1.73599e-21	0.0171936	0.00422122	4.6386e-05	0.333446	19	0.0488873
ENSG00000232871	19	SEC1P	49141328	rs4365394	19	49145513	T	C	0.732604	-0.00761625	0.0016442	3.61818e-06	0.582746	0.0495863	6.88345e-32	-0.0130696	0.00303273	1.63617e-05	0.125362	20	0.0282621
ENSG00000204525	6	HLA-C	31236526	rs2524091	6	31240293	T	C	0.72664	0.00708163	0.00155723	5.42645e-06	-0.762769	0.0528269	2.94006e-47	-0.0092841	0.00214041	1.44084e-05	0.194837	20	0.034501
ENSG00000204463	6	BAG6	31606805	rs2077492	6	31606392	A	G	0.517893	0.00809913	0.00147735	4.20076e-08	0.312097	0.037965	2.02403e-16	0.0259507	0.00568968	5.09077e-06	0.0261523	20	0.0243797
ENSG00000204525	6	HLA-C	31236526	rs2524097	6	31236339	C	T	0.72664	0.00768311	0.00170122	6.29491e-06	-0.809136	0.0555467	4.56913e-48	-0.00949546	0.00220125	1.60567e-05	0.0915396	20	0.0416208
ENSG00000232871	19	SEC1P	49141328	rs4365394	19	49145513	T	C	0.732604	-0.00761625	0.0016442	3.61818e-06	0.716986	0.0611262	8.9883e-32	-0.0106226	0.00246556	1.64444e-05	0.194516	20	0.0416208
ENSG00000204525	6	HLA-C	31236526	rs2524091	6	31240293	T	C	0.72664	0.00708163	0.00155723	5.42645e-06	-0.721692	0.0384187	1.00363e-78	-0.00981253	0.00222007	9.87403e-06	0.2936	20	0.0362278
ENSG00000196126	6	HLA-DRB1	32546546	rs9271501	6	32589301	G	A	0.436382	0.00800774	0.0016236	8.13517e-07	-0.377551	0.0369287	1.55162e-24	-0.0212097	0.00477458	8.90409e-06	0.175714	20	0.0415376
ENSG00000227403	2	AC009299.3	162101250	rs11678980	2	162101261	A	G	0.430417	0.00803035	0.00147184	4.86988e-08	-0.735136	0.102513	7.43526e-13	-0.0109236	0.00251573	1.41103e-05	0.137135	3	0.00708338
ENSG00000227403	2	AC009299.3	162101250	rs11678980	2	162101261	A	G	0.430417	0.00803035	0.00147184	4.86988e-08	-0.641711	0.0689303	1.28363e-20	-0.012514	0.00265849	2.51178e-06	0.500645	13	0.00613376
ENSG00000227403	2	AC009299.3	162101250	rs11678980	2	162101261	A	G	0.430417	0.00803035	0.00147184	4.86988e-08	-1.0139	0.0786573	5.11801e-38	-0.00792026	0.00157635	5.04889e-07	0.0407668	20	0.000934044
ENSG00000136560	2	TANK	161993419	rs7309	2	162092640	A	G	0.460239	0.00763094	0.0014586	1.67963e-07	-0.16784	0.0202749	1.25022e-16	-0.0454656	0.0102804	9.75502e-06	0.322885	12	0.0222219
ENSG00000175161	3	CADM2	85008132	rs382210	3	84966018	A	G	0.67495	-0.00924314	0.00151409	1.02961e-09	0.218278	0.0309521	1.76219e-12	-0.0423457	0.0091745	3.91986e-06	0.42216	20	0.0222219
ENSG00000204525	6	HLA-C	31236526	rs2524091	6	31240293	T	C	0.72664	0.00708163	0.00155723	5.42645e-06	-0.87618	0.0372846	4.10157e-122	-0.00808239	0.00181026	8.016e-06	0.160192	20	0.0222219
ENSG00000232871	19	SEC1P	49141328	rs10426317	19	49148781	T	C	0.734592	-0.00744669	0.00164293	5.82693e-06	0.575768	0.047867	2.51729e-33	-0.0129335	0.00304932	2.22092e-05	0.346669	20	0.0379445
ENSG00000227403	2	AC009299.3	162101250	rs11678980	2	162101261	A	G	0.430417	0.00803035	0.00147184	4.86988e-08	-0.876842	0.0544309	2.19653e-58	-0.00915827	0.00177223	2.37051e-07	0.343661	20	0.00219533
ENSG00000154898	17	CCDC144CP	20224477	rs75296798	17	20217375	A	G	0.102386	0.00992472	0.00221305	7.30399e-06	1.01415	0.0682044	5.21664e-50	0.00978625	0.00227926	1.758e-05	0.566148	20	0.0407021
ENSG00000189423	17	USP32P3	20318860	rs75296798	17	20217375	A	G	0.102386	0.00992472	0.00221305	7.30399e-06	0.994384	0.063328	1.46278e-55	0.00998078	0.00231454	1.61636e-05	0.581922	20	0.0407021
ENSG00000232871	19	SEC1P	49141328	rs4365394	19	49145513	T	C	0.732604	-0.00761625	0.0016442	3.61818e-06	0.730935	0.0461012	1.29816e-56	-0.0104199	0.00234349	8.73566e-06	0.444907	20	0.0404505
ENSG00000235724	2	AC009299.2	162079296	rs11678980	2	162101261	A	G	0.430417	0.00803035	0.00147184	4.86988e-08	-0.773453	0.077815	2.79844e-23	-0.0103825	0.00217078	1.72849e-06	0.40199	11	0.00408096
ENSG00000227403	2	AC009299.3	162101250	rs11678980	2	162101261	A	G	0.430417	0.00803035	0.00147184	4.86988e-08	-1.17325	0.0624816	1.15339e-78	-0.00684454	0.00130638	1.61175e-07	0.387449	20	0.00076107
ENSG00000204525	6	HLA-C	31236526	rs2524091	6	31240293	T	C	0.72664	0.00708163	0.00155723	5.42645e-06	-0.947149	0.0613537	9.15567e-54	-0.00747678	0.00171397	1.28731e-05	0.23086	20	0.0202622
ENSG00000227403	2	AC009299.3	162101250	rs11678980	2	162101261	A	G	0.430417	0.00803035	0.00147184	4.86988e-08	-0.654729	0.0489889	9.70531e-41	-0.0122652	0.00242812	4.38826e-07	0.120609	19	0.0017711
ENSG00000204525	6	HLA-C	31236526	rs2524091	6	31240293	T	C	0.72664	0.00708163	0.00155723	5.42645e-06	-0.908939	0.0656787	1.47915e-43	-0.00779109	0.00180336	1.55809e-05	0.295092	20	0.0314422
ENSG00000227403	2	AC009299.3	162101250	rs11678980	2	162101261	A	G	0.430417	0.00803035	0.00147184	4.86988e-08	-1.00987	0.0830439	5.0338e-34	-0.00795187	0.00159742	6.42658e-07	0.517214	18	0.00192476
ENSG00000162384	1	C1orf123	53679771	rs17785382	1	53707953	G	A	0.399602	-0.00752358	0.00147838	3.59849e-07	-0.240557	0.0255577	4.85319e-21	0.0312757	0.00698645	7.58361e-06	0.208294	14	0.0375166
ENSG00000232871	19	SEC1P	49141328	rs4365394	19	49145513	T	C	0.732604	-0.00761625	0.0016442	3.61818e-06	0.735136	0.0499702	5.44059e-49	-0.0103603	0.00234485	9.94608e-06	0.174666	20	0.0375166
ENSG00000227403	2	AC009299.3	162101250	rs11678980	2	162101261	A	G	0.430417	0.00803035	0.00147184	4.86988e-08	-0.714636	0.0636543	3.01057e-29	-0.011237	0.00228989	9.23834e-07	0.131676	20	0.00420067
ENSG00000227403	2	AC009299.3	162101250	rs11678980	2	162101261	A	G	0.430417	0.00803035	0.00147184	4.86988e-08	-0.539363	0.0490461	3.9475e-28	-0.0148886	0.00304624	1.02108e-06	0.0593892	20	0.00405881
ENSG00000204525	6	HLA-C	31236526	rs2524091	6	31240293	T	C	0.72664	0.00708163	0.00155723	5.42645e-06	-0.528006	0.0479978	3.79447e-28	-0.013412	0.00319133	2.63819e-05	0.142546	20	0.0369473
ENSG00000232871	19	SEC1P	49141328	rs4365394	19	49145513	T	C	0.732604	-0.00761625	0.0016442	3.61818e-06	0.69723	0.0709445	8.54454e-23	-0.0109236	0.00260701	2.78848e-05	0.085411	20	0.0369473
ENSG00000227403	2	AC009299.3	162101250	rs11678980	2	162101261	A	G	0.430417	0.00803035	0.00147184	4.86988e-08	-0.764146	0.0776338	7.35185e-23	-0.0105089	0.00220224	1.82468e-06	0.0642703	20	0.0165754
ENSG00000261758	3	RP11-102M11.2	136471472	rs1681817	3	136473728	T	C	0.586481	0.00675284	0.00148406	5.35849e-06	-0.634967	0.046708	4.3229e-42	-0.010635	0.00246468	1.59642e-05	0.0536652	20	0.0483397
ENSG00000204525	6	HLA-C	31236526	rs2524091	6	31240293	T	C	0.72664	0.00708163	0.00155723	5.42645e-06	-0.685816	0.047411	2.00592e-47	-0.0103258	0.00238018	1.43619e-05	0.195511	20	0.0483397
ENSG00000138085	2	ATRAID	27434895	rs11608	2	27435374	A	G	0.703777	0.00783227	0.00160078	9.94205e-07	-0.213367	0.0202238	5.0631e-26	-0.036708	0.00827	9.0507e-06	0.331244	20	0.0278822
ENSG00000235724	2	AC009299.2	162079296	rs11678980	2	162101261	A	G	0.430417	0.00803035	0.00147184	4.86988e-08	-0.581012	0.04243	1.11166e-42	-0.0138213	0.00272691	4.00987e-07	0.574468	19	0.00185296
ENSG00000227403	2	AC009299.3	162101250	rs11678980	2	162101261	A	G	0.430417	0.00803035	0.00147184	4.86988e-08	-0.918201	0.0391424	1.09584e-121	-0.00874575	0.00164575	1.07155e-07	0.0417317	20	0.000990326
ENSG00000204410	6	MSH5	31707725	rs622871	6	31878495	G	A	0.77833	0.00889107	0.00159116	2.29989e-08	0.160318	0.0243237	4.36787e-11	0.055459	0.0130118	2.02421e-05	0.0660529	20	0.0456528
ENSG00000232871	19	SEC1P	49141328	rs4365394	19	49145513	T	C	0.732604	-0.00761625	0.0016442	3.61818e-06	0.497566	0.048788	2.01289e-24	-0.015307	0.00362937	2.46986e-05	0.0317196	20	0.0456528
ENSG00000227403	2	AC009299.3	162101250	rs11678980	2	162101261	A	G	0.430417	0.00803035	0.00147184	4.86988e-08	-0.855039	0.115652	1.43319e-13	-0.0093918	0.00213936	1.13346e-05	0.814409	5	0.015449
ENSG00000227403	2	AC009299.3	162101250	rs11678980	2	162101261	A	G	0.430417	0.00803035	0.00147184	4.86988e-08	-0.724662	0.0891744	4.42437e-16	-0.0110815	0.00244638	5.90531e-06	0.0368701	4	0.00747612
ENSG00000227740	1	RP11-318C24.2	175873898	rs10798442	1	176004549	G	A	0.450298	-0.00794922	0.00147982	7.79724e-08	0.172881	0.0265386	7.30209e-11	-0.0459808	0.0110946	3.40662e-05	0.191132	13	0.0436123
ENSG00000227403	2	AC009299.3	162101250	rs11678980	2	162101261	A	G	0.430417	0.00803035	0.00147184	4.86988e-08	-0.564505	0.0397579	9.35018e-46	-0.0142255	0.00279318	3.52571e-07	0.0987261	20	0.00238056
ENSG00000163975	3	MFI2	196715492	rs73210513	3	196856065	C	T	0.157058	-0.00888987	0.00200619	9.37025e-06	-0.468979	0.0449155	1.60497e-25	0.0189558	0.00464708	4.52142e-05	0.240557	15	0.0436123
ENSG00000204469	6	PRRC2A	31588497	rs2260000	6	31593476	G	A	0.40159	0.00743414	0.00155112	1.645e-06	0.125503	0.0123635	3.27677e-24	0.0592347	0.0136675	1.46436e-05	0.0435918	20	0.0436123
ENSG00000136044	12	APPL2	105567074	rs2374448	12	105646109	A	G	0.548708	-0.00663443	0.00147418	6.78198e-06	0.190345	0.01645	5.77055e-31	-0.0348548	0.00830994	2.73659e-05	0.735852	20	0.0436123
ENSG00000108599	17	AKAP10	19807615	rs73296067	17	19880301	A	G	0.11332	0.0093241	0.00216202	1.61294e-05	0.508066	0.0266331	3.95754e-81	0.0183521	0.00436279	2.59338e-05	0.0649319	20	0.0436123
ENSG00000232871	19	SEC1P	49141328	rs4365394	19	49145513	T	C	0.732604	-0.00761625	0.0016442	3.61818e-06	0.464086	0.0520453	4.79224e-19	-0.0164113	0.0039924	3.9458e-05	0.0878912	13	0.0436123

## Sheet: Supplementary Table S8
Supplementary Table S8. KEGG pathway and Gene ontology enrichment
ID	ONTOLOGY	Description	BgRatio	pvalue	p.adjust	qvalue	geneID	Count
GO:0060216	BP	definitive hemopoiesis	19/18903	0.00401479	0.0418283	0.0163073	MEIS1	1
GO:0002089	BP	lens morphogenesis in camera-type eye	21/18903	0.00443669	0.0418283	0.0163073	MEIS1	1
GO:0035855	BP	megakaryocyte development	22/18903	0.00464759	0.0418283	0.0163073	MEIS1	1
GO:0032809	CC	neuronal cell body membrane	29/19869	0.00582591	0.0096407	0.0033827	CADM2	1
GO:0044298	CC	cell body membrane	32/19869	0.00642713	0.0096407	0.0033827	CADM2	1
GO:0005041	MF	low-density lipoprotein particle receptor activity	15/18432	0.00243955	0.00731747	0.00308104	LRP1B	1
GO:0030228	MF	lipoprotein particle receptor activity	18/18432	0.00292699	0.00731747	0.00308104	LRP1B	1
GO:0038024	MF	cargo receptor activity	82/18432	0.0132878	0.0221463	0.00932476	LRP1B	1
hsa04340	KEGG	Hedgehog signaling pathway	56/8776	0.0127221	0.0381662	NA	SCUBE2	1
hsa04550	KEGG	Signaling pathways regulating pluripotency of stem cells	143/8776	0.0323252	0.0435024	NA	MEIS1	1
hsa05202	KEGG	Transcriptional misregulation in cancer	193/8776	0.0435024	0.0435024	NA	MEIS1	1

## Sheet: Supplementary Table S9
Supplementary Table S9.Bliss analysis from pQTL (ARIC,decode and UKBPP) to MTAG-IBS (FDR < 0.05 and p_HEIDI > 0.01)
chr	p0	p1	gene	R2	Zscore.classic	p.classic	beta_BLISS	se_BLISS	p_BLISS	n_used_snp	n_snp	FDR	Group
7	100487615	100494594	ACHE	0.00360065	3.36387	0.000768588	0.0421742	0.0126651	0.000868582	73	153	0.0462408	ARIC
8	38854388	38962663	ADAM9	0.00137568	3.40186	0.000669289	0.056238	0.016704	0.000760649	144	300	0.0309005	decode
4	100333418	100356894	ADH7	0.0314919	-3.51181	0.000445064	-0.0143463	0.00413083	0.00051471	124	267	0.0251036	decode
7	16831435	16873057	AGR2	0.0053947	4.31221	1.61632e-05	0.0433991	0.0102384	2.24666e-05	222	427	0.00355151	UKB
16	31539185	31540124	AHSP	0.000687369	-3.75135	0.000175883	-0.0310409	0.00838122	0.000212538	27	73	0.0238224	ARIC
1	19609052	19615744	AKR7A3	0.0580893	-3.39103	0.000696312	-0.00688722	0.00205206	0.000790073	308	557	0.031804	decode
3	105085753	105295744	ALCAM	0.0173005	3.46997	0.000520508	0.0294262	0.00857261	0.000597866	167	319	0.0267409	decode
1	63063158	63071830	ANGPTL3	0.0499006	-3.47267	0.0005153	-0.0307538	0.00895259	0.00059214	14	17	0.0367285	ARIC
15	60639333	60695082	ANXA2	0.13902	3.43214	0.000598828	0.00361065	0.0010632	0.000683735	272	503	0.0285621	decode
4	79472673	79531597	ANXA3	0.00662799	4.32635	1.51601e-05	0.0287688	0.00676555	2.11629e-05	87	240	0.00355151	UKB
4	79472673	79531597	ANXA3	0.000992994	-3.37822	0.000729577	-0.0553418	0.0165503	0.000826239	50	135	0.0449943	ARIC
11	924894	1012239	AP2A2	0.00525883	4.50178	6.73857e-06	0.0577391	0.0130687	9.95582e-06	279	500	0.00163275	decode
13	31774073	31906413	B3GALTL	0.0256303	3.93133	8.44783e-05	0.0150875	0.0038924	0.000106129	243	471	0.00903732	decode
13	31774073	31906413	B3GALTL	0.0534675	4.54521	5.488e-06	0.047409	0.010632	8.23127e-06	10	15	0.00279293	ARIC
10	121410882	121437331	BAG3	0.00402166	3.22564	0.0012569	0.0448801	0.0140427	0.00139365	205	414	0.0486732	UKB
10	121410882	121437331	BAG3	0.00366014	3.5911	0.000329279	0.0528975	0.014903	0.000386022	82	182	0.0297802	ARIC
3	165490692	165555260	BCHE	0.0833337	-3.72831	0.000192767	-0.00891664	0.00242202	0.000231871	43	101	0.024946	ARIC
17	40962152	40985367	BECN1	0.000399814	-3.65347	0.000258718	-0.0973943	0.0269826	0.00030676	65	191	0.0188657	decode
11	167784	207428	BET1L	0.00695511	4.55741	5.17879e-06	0.0510184	0.011412	7.80102e-06	143	251	0.00138172	decode
6	32858771	33103106	BRD2	0.00280518	3.82885	0.000128746	0.0403857	0.0106897	0.0001581	328	456	0.0120701	decode
6	26458150	26476849	BTN2A1	0.000863976	-3.78551	0.000153396	-0.0743359	0.019895	0.000186661	106	137	0.0137756	decode
6	26458150	26476849	BTN2A1	0.0610282	-3.99919	6.35603e-05	-0.0214591	0.0054451	8.11438e-05	27	30	0.00809699	UKB
6	26402465	26415444	BTN3A1	0.0225619	4.11552	3.8631e-05	0.015062	0.00371723	5.07922e-05	41	50	0.00933518	ARIC
6	26365387	26378546	BTN3A2	0.289861	3.87583	0.00010626	0.00906593	0.00237141	0.000131829	12	15	0.0113041	UKB
6	26440700	26453643	BTN3A3	0.215127	3.48771	0.000487178	0.00222845	0.000645981	0.000561187	109	138	0.0259577	decode
6	26440700	26453643	BTN3A3	0.34677	3.50891	0.000449954	0.00414873	0.00119554	0.000520115	33	45	0.0348162	ARIC
11	65684279	65686588	C11orf68	0.0218724	3.35836	0.000784069	0.100127	0.0301168	0.000885366	8	15	0.0464922	ARIC
1	162336698	162356600	C1orf226	0.000864664	-3.95538	7.64117e-05	-0.0698689	0.0179191	9.6535e-05	197	376	0.00860614	decode
1	154179182	154193104	C1orf43	0.00126739	-3.86761	0.000109908	-0.0793079	0.0207877	0.000136106	46	107	0.0184519	ARIC
1	22970123	22974603	C1QC	0.149993	3.28629	0.00101518	0.00481528	0.00147944	0.00113474	175	366	0.0395594	decode
17	77018896	77045870	C1QTNF1	0.000699005	-3.56815	0.000359506	-0.0490176	0.0138965	0.000419763	521	861	0.0226672	decode
3	50595462	50608458	C3orf18	0.000765792	3.46236	0.000535463	0.145677	0.0425306	0.000614295	23	71	0.0269317	decode
9	95858500	95875565	C9orf89	0.00310565	-3.82726	0.000129577	-0.021464	0.00568361	0.000159066	66	141	0.0206365	ARIC
19	49141199	49149569	CA11	0.00195691	3.44036	0.000580947	0.111416	0.0327313	0.000664167	17	24	0.0281164	UKB
8	86376081	86393722	CA2	0.00225712	3.61357	0.000302008	0.0906063	0.0253721	0.000355478	15	47	0.0280002	ARIC
8	86285665	86361269	CA3	0.0240414	4.04496	5.23326e-05	0.0345752	0.00867701	6.7569e-05	19	32	0.00759538	UKB
1	159141399	159173103	CADM3	0.0015284	4.25162	2.12232e-05	0.0720628	0.0172342	2.89756e-05	180	392	0.00369191	decode
17	46908350	46943884	CALCOCO2	0.00374141	-4.12461	3.71361e-05	-0.0569525	0.0140256	4.89443e-05	144	260	0.00498524	decode
2	202047604	202094129	CASP10	0.0014361	3.96052	7.47871e-05	0.0585963	0.0150091	9.45968e-05	64	113	0.014176	ARIC
17	46147414	46178883	CBX1	0.000653347	-6.00511	1.91199e-09	-0.12298	0.0211796	6.37777e-09	105	208	5.64815e-06	decode
22	39516172	39548679	CBX7	0.000384677	3.46334	0.000533508	0.0811528	0.0236861	0.000612149	174	379	0.0269317	decode
6	74405508	74538040	CD109	0.154629	-3.44602	0.000568918	-0.00520879	0.00152776	0.000650992	129	268	0.0279863	decode
1	208057594	208084747	CD34	0.00361159	-3.4919	0.000479593	-0.0404079	0.0116997	0.000552828	177	363	0.0260334	UKB
3	107762145	107809872	CD47	0.00103979	-3.85693	0.000114821	-0.0944676	0.0248278	0.000141858	129	284	0.011217	decode
17	62006100	62009714	CD79B	0.000897917	-4.74591	2.07571e-06	-0.0941329	0.0202536	3.35647e-06	55	119	0.00159366	ARIC
12	123745528	123756881	CDK2AP1	0.00143159	3.49206	0.000479308	0.0307062	0.00889027	0.000552513	26	77	0.0348162	ARIC
19	42212504	42235703	CEACAM5	0.0874967	3.53746	0.000403991	0.0161615	0.00462056	0.000469225	83	198	0.0252118	UKB
19	42177235	42212881	CEACAM7	0.00342779	4.77444	1.8021e-06	0.0856139	0.0183154	2.94763e-06	67	157	0.00159366	ARIC
1	22328149	22339032	CELA3A	0.0264109	3.86487	0.000111147	0.0510847	0.0133992	0.000137559	11	17	0.0113041	UKB
1	22303514	22325135	CELA3B	0.0033409	-3.5006	0.000464205	-0.034222	0.00988458	0.000535853	133	276	0.0348162	ARIC
19	859453	863453	CFD	0.0391406	-3.74705	0.000178925	-0.015909	0.00430032	0.000216027	67	103	0.0238224	ARIC
2	27321757	27341995	CGREF1	0.00343848	4.13222	3.59271e-05	0.040408	0.00993348	4.74469e-05	34	104	0.00909949	ARIC
17	48541857	48546327	CHAD	0.00979214	3.39484	0.000686694	0.0257376	0.00766014	0.000779605	139	278	0.0429855	ARIC
11	125495036	125546150	CHEK1	0.000890684	-3.33641	0.000848666	-0.048411	0.014655	0.000955281	295	507	0.0349585	decode
22	29083731	29138410	CHEK2	0.00076616	-4.03374	5.48958e-05	-0.12268	0.0308708	7.068e-05	102	213	0.00759538	UKB
16	89710839	89724253	CHMP1A	0.00532612	-5.17153	2.32184e-07	-0.265308	0.0525955	4.5518e-07	8	16	0.000323329	UKB
1	86934051	86965972	CLCA1	0.000346577	4.0671	4.76018e-05	0.10408	0.0259822	6.18059e-05	156	308	0.00594949	decode
6	31680530	31783827	CLIC1	0.0110981	-4.31247	1.61438e-05	-0.0147448	0.00347828	2.24414e-05	148	174	0.0064529	ARIC
3	2140497	3099645	CNTN4	0.0875623	3.24543	0.00117274	0.00597651	0.00185885	0.0013037	596	1028	0.0430805	decode
1	207627575	207663240	CR2	0.0343316	-3.47081	0.000518891	-0.0109336	0.0031845	0.000596089	174	342	0.0267409	decode
9	131857089	131873468	CRAT	0.00675899	3.21356	0.001311	0.0446875	0.014034	0.00145139	205	392	0.0462355	decode
9	131857089	131873468	CRAT	0.0332823	3.49371	0.000476358	0.013627	0.00394355	0.000549261	76	132	0.0348162	ARIC
1	153940010	153946839	CREB3L4	0.0270801	4.71971	2.36175e-06	0.0209627	0.00453429	3.77968e-06	146	312	0.000872399	decode
1	153940010	153946839	CREB3L4	0.0509517	4.80887	1.51788e-06	0.0210053	0.00446289	2.51799e-06	11	15	0.00159366	ARIC
17	1323983	1366456	CRK	0.0188838	3.97207	7.12512e-05	0.0866566	0.022134	9.03713e-05	12	18	0.014176	ARIC
11	122709208	122743347	CRTAM	0.0713771	-3.67758	0.000235454	-0.0350403	0.00964574	0.000280446	9	15	0.0163243	UKB
6	31615195	31717606	CSNK2B	0.00185236	6.53692	6.27992e-11	0.0875516	0.0139369	3.34214e-10	91	129	3.69975e-07	decode
20	23728190	23731905	CST1	0.130572	3.3322	0.000861614	0.00365812	0.00110876	0.000969273	162	352	0.0351798	decode
20	23728190	23731905	CST1	0.111472	3.78694	0.000152514	0.0202457	0.00541648	0.000185642	15	15	0.0233962	ARIC
20	23804406	23807368	CST2	0.146785	3.60413	0.000313205	0.00359599	0.00100954	0.000368032	151	330	0.0211642	decode
20	23804406	23807368	CST2	0.125131	3.55702	0.000375089	0.0162569	0.0046229	0.000437114	12	15	0.0321352	ARIC
8	104383743	104395225	CTHRC1	0.00180888	-3.497	0.000470514	-0.0511757	0.0147963	0.000542814	69	144	0.0348162	ARIC
17	74523438	74547257	CYGB	0.00308476	-3.75295	0.000174764	-0.0417227	0.0112607	0.000211253	145	246	0.0238224	ARIC
3	49506146	49573048	DAG1	0.000447708	-3.67524	0.000237625	-0.155739	0.0428978	0.000282906	11	35	0.0271282	ARIC
6	31480180	31590705	DDX39B	0.000675358	5.06618	4.05877e-07	0.0784979	0.0158691	7.55281e-07	228	311	0.000216826	decode
8	11831446	11832108	DEFB136	0.00222935	5.65067	1.59825e-08	0.0645744	0.0117732	4.13766e-08	83	156	6.08373e-05	ARIC
17	40253422	40268985	DHX58	0.0236713	-3.90465	9.43613e-05	-0.0146131	0.00379501	0.000117824	82	231	0.0096616	decode
4	107842959	108204963	DKK2	0.00144671	-3.27752	0.00104723	-0.0691011	0.0212861	0.00116917	136	311	0.0398239	decode
6	170591294	170599561	DLL1	0.00962341	-6.68374	2.32922e-11	-0.0610693	0.00952464	1.4389e-10	142	256	2.12382e-07	decode
6	170591294	170599561	DLL1	0.0190991	-4.91496	8.8801e-07	-0.0870623	0.0181161	1.54138e-06	30	45	0.000717767	UKB
6	170591294	170599561	DLL1	0.0308991	-5.68867	1.28032e-08	-0.0407204	0.00737751	3.39893e-08	48	70	6.08373e-05	ARIC
2	230222345	230579274	DNER	0.0686312	-3.94527	7.97094e-05	-0.0141457	0.00363692	0.000100463	49	64	0.00935644	UKB
16	89679716	89704839	DPEP1	0.135769	4.40661	1.05001e-05	0.00510555	0.00117959	1.5031e-05	154	283	0.00212267	decode
16	89679716	89704839	DPEP1	0.429099	4.30789	1.64822e-05	0.0121401	0.00286679	2.28801e-05	15	16	0.00355151	UKB
16	89679716	89704839	DPEP1	0.176765	4.70861	2.49412e-06	0.0276118	0.00598602	3.97423e-06	14	16	0.00159366	ARIC
12	57998405	58003587	DTX3	0.00680267	-3.24376	0.00117962	-0.035456	0.0110333	0.00131106	77	215	0.046963	UKB
12	120907653	120936296	DYNLL1	0.00200084	-3.54106	0.000398517	-0.0594845	0.0169897	0.000463149	64	118	0.033491	ARIC
20	33104214	33128762	DYNLRB1	0.000326399	3.9537	7.69517e-05	0.118245	0.0303385	9.71786e-05	45	111	0.00860614	decode
5	106712590	107006596	EFNA5	0.0188899	3.25089	0.00115045	0.0241611	0.00750237	0.00127984	169	348	0.0429325	decode
11	10818597	10830657	EIF4G2	0.00521667	3.63103	0.000282288	0.0320558	0.00893435	0.000333322	161	282	0.0280002	ARIC
19	851014	856242	ELANE	0.106842	-4.17905	2.92731e-05	-0.00626425	0.00152325	3.91538e-05	434	805	0.00444546	decode
7	36893961	37488852	ELMO1	0.00318564	-4.29363	1.75777e-05	-0.0486934	0.0115353	2.42968e-05	139	253	0.0064529	ARIC
20	34679426	34820721	EPB41L1	0.000714826	3.50278	0.000460434	0.0730146	0.0210765	0.00053169	69	148	0.0251036	decode
7	100400187	100425121	EPHB4	0.01284	3.83185	0.000127184	0.0302538	0.00800181	0.000156282	118	265	0.0121292	UKB
7	100400187	100425121	EPHB4	0.0395016	3.46024	0.000539695	0.0115414	0.00337155	0.000618942	71	128	0.036894	ARIC
19	45910591	45982086	ERCC1	0.00184515	3.50519	0.000456276	0.0612746	0.0176758	0.000527099	287	534	0.0251036	decode
11	124622026	124632186	ESAM	0.0676992	3.50016	0.000464987	0.0186072	0.00537511	0.000536716	14	18	0.0348162	ARIC
5	154198051	154238812	FAXDC2	0.000869522	5.2372	1.6303e-07	0.111284	0.0217987	3.30683e-07	166	331	0.000122022	decode
9	97321002	97356075	FBP2	0.00541336	4.15368	3.27173e-05	0.0249845	0.00611124	4.3458e-05	48	107	0.00871333	ARIC
1	149754227	150478933	FCGR1A	0.00301777	4.20687	2.58927e-05	0.0993117	0.0239949	3.49018e-05	16	32	0.00769759	ARIC
1	161511549	161600917	FCGR3A	0.509283	3.2634	0.00110083	0.00241963	0.000748509	0.00122667	194	408	0.0414635	decode
11	65651212	65656010	FIBP	0.00503788	-4.17188	3.02095e-05	-0.064693	0.0157572	4.03267e-05	43	92	0.00847053	ARIC
19	676392	683385	FSTL3	0.0103805	-3.61595	0.000299251	-0.0181972	0.0050924	0.000352383	377	729	0.0206251	decode
15	91411822	91426688	FURIN	0.000302836	3.9788	6.92652e-05	0.0994377	0.025357	8.79935e-05	219	462	0.0081174	decode
5	151150606	151192346	G3BP1	0.0023033	3.50214	0.000461542	0.0228702	0.00660293	0.000532913	171	318	0.0251036	decode
2	27719709	27746554	GCKR	0.0035104	-4.7105	2.47105e-06	-0.0366879	0.00795056	3.94037e-06	115	234	0.000872399	decode
2	27719709	27746554	GCKR	0.0207955	-5.33989	9.30055e-08	-0.0460797	0.00886176	1.99464e-07	25	67	0.000219959	ARIC
5	132196873	132202576	GDF9	0.00031409	3.76695	0.000165256	0.0888273	0.0238873	0.000200327	157	328	0.0143073	decode
5	37812779	37839788	GDNF	0.00106701	-3.57735	0.000347097	-0.0585213	0.0165492	0.000405926	79	174	0.0303481	ARIC
17	40340817	40346531	GHDC	0.00017246	-4.69709	2.6389e-06	-0.168366	0.036586	4.18619e-06	80	228	0.000882687	decode
5	42423879	42721979	GHR	0.0301257	3.19023	0.00142161	0.0190106	0.00601302	0.0015692	52	147	0.0492794	decode
2	27851114	27874375	GPN1	0.0021355	4.40187	1.07323e-05	0.0786559	0.0181916	1.534e-05	118	254	0.00212267	decode
2	27851114	27874375	GPN1	0.00248445	4.01794	5.87081e-05	0.0767043	0.0193751	7.52935e-05	24	69	0.0132848	ARIC
10	105995114	106027217	GSTO1	0.280375	4.4743	7.6663e-06	0.00337364	0.000768099	1.12214e-05	114	238	0.00176566	decode
10	105995114	106027217	GSTO1	0.298891	3.9583	7.54863e-05	0.00703178	0.00180213	9.54312e-05	12	16	0.014176	ARIC
3	129033615	129035120	H1FX	0.000805827	-3.63325	0.000279874	-0.0652338	0.0181707	0.000330606	52	107	0.0280002	ARIC
1	156711899	156736717	HDGF	0.169643	-3.43887	0.000584146	-0.00497346	0.0014617	0.000667669	45	98	0.0377643	ARIC
6	22569678	22571892	HDGFL1	0.000972348	-3.41552	0.000636597	-0.0562211	0.0166337	0.000725	308	452	0.0300028	decode
17	43224684	43229468	HEXIM1	0.00384492	4.22556	2.38352e-05	0.0474103	0.011406	3.22987e-05	107	237	0.00394601	decode
17	43224684	43229468	HEXIM1	0.0036999	4.17123	3.02955e-05	0.0255882	0.00623345	4.04343e-05	99	220	0.00513516	UKB
17	43224684	43229468	HEXIM1	0.018002	3.69552	0.000219441	0.0612468	0.0167801	0.000262272	9	15	0.0257085	ARIC
17	43238067	43247407	HEXIM2	0.00485761	4.12939	3.63726e-05	0.0394518	0.00970486	4.7999e-05	108	239	0.00498524	decode
20	42984340	43061485	HNF4A	0.000877912	3.18548	0.00144512	0.0540812	0.0171308	0.0015942	256	448	0.0497122	decode
16	72088491	72094954	HP	0.284774	5.05849	4.22581e-07	0.00589476	0.00119341	7.83473e-07	85	187	0.000216826	decode
6	31765431	31797087	HSPA1A	0.00861371	5.65214	1.58461e-08	0.0168659	0.00307423	4.1063e-08	172	245	2.27284e-05	decode
6	31777702	31809393	HSPA1B	0.0039011	5.78356	7.31353e-09	0.0228898	0.00408315	2.07163e-08	244	335	1.48875e-05	decode
6	31759586	31794206	HSPA1L	0.0135088	4.12166	3.76154e-05	0.0290609	0.00716174	4.95371e-05	48	62	0.00498524	decode
6	31759586	31794206	HSPA1L	0.00160696	3.5159	0.000438265	0.0361218	0.010389	0.000507191	124	151	0.0348162	ARIC
6	30700508	30757028	IER3	0.00568353	3.69108	0.000223301	0.117002	0.0320931	0.000266658	16	18	0.0173641	decode
1	158969758	159024945	IFI16	0.013497	4.47731	7.55904e-06	0.0364309	0.00828911	1.10756e-05	9	16	0.00348961	ARIC
9	21206180	21207142	IFNA10	0.00345414	-4.24206	2.21476e-05	-0.0357028	0.00855711	3.01542e-05	72	152	0.0072495	ARIC
9	21239201	21239978	IFNA14	0.000526568	-3.94614	7.94198e-05	-0.0973043	0.025012	0.000100118	163	360	0.00869262	decode
8	82570196	82598928	IMPA1	0.00196129	3.6147	0.000300691	0.0767025	0.0214721	0.000354	99	249	0.0206251	decode
1	209959036	209979465	IRF6	0.00192072	-3.9557	7.63097e-05	-0.0569984	0.0146171	9.64132e-05	80	159	0.014176	ARIC
15	74392652	74430881	ISLR2	0.0352376	3.56567	0.000362923	0.0432745	0.0122766	0.00042357	21	33	0.0236691	UKB
5	128430444	128449721	ISOC1	0.0156626	-3.34472	0.000823671	-0.030092	0.00908736	0.000928249	87	194	0.0342524	decode
17	40265126	40277610	KAT2A	0.00162807	-4.08197	4.46552e-05	-0.0874499	0.0217538	5.82015e-05	82	221	0.00572703	decode
12	10594863	10607284	KLRC1	0.000834533	-3.74732	0.000178736	-0.0449144	0.0121398	0.00021581	131	276	0.0149313	decode
17	45726842	45762871	KPNB1	0.000838063	-5.20393	1.95118e-07	-0.108711	0.0214239	3.88939e-07	97	199	0.000132478	decode
5	132208014	132210738	LEAP2	0.0552687	-3.43431	0.000594066	-0.0185421	0.00545659	0.000678525	19	37	0.0285621	decode
17	76967320	76976191	LGALS3BP	0.024498	-3.56381	0.000365507	-0.0156027	0.00442861	0.000426448	510	844	0.0227508	decode
10	126150403	126306457	LHPP	0.124711	3.3703	0.000750875	0.0179817	0.00538989	0.000849365	43	67	0.0329601	UKB
1	53711217	53793742	LRP8	0.0221018	-4.12298	3.73999e-05	-0.0152358	0.00375352	4.92707e-05	158	349	0.00498524	decode
1	53711217	53793742	LRP8	0.0541317	-4.55701	5.18863e-06	-0.0103546	0.00231637	7.81474e-06	72	146	0.00279293	ARIC
2	76974845	77820445	LRRTM4	0.00346906	-3.43819	0.000585613	-0.0478454	0.0140645	0.000669276	219	439	0.0284957	decode
6	31536047	31632990	LST1	0.00078984	7.69811	1.38091e-14	0.0695577	0.00954365	3.13722e-13	213	311	1.38916e-09	decode
14	74964873	75079306	LTBP2	0.0171896	-4.17154	3.02552e-05	-0.0433975	0.0105712	4.03839e-05	20	29	0.00513516	UKB
6	31668598	31765908	LY6G6C	0.000545588	4.24992	2.13848e-05	0.0547697	0.0131036	2.91818e-05	246	345	0.00369191	decode
19	43964939	43969812	LYPD3	0.00931652	3.24866	0.0011595	0.0175868	0.00546461	0.00128953	137	317	0.0429325	decode
19	43964939	43969812	LYPD3	0.078982	3.71708	0.000201537	0.0106284	0.00289547	0.000241886	97	201	0.0153597	UKB
12	69742121	69748014	LYZ	0.122197	4.43677	9.13199e-06	0.00779828	0.00178993	1.32012e-05	196	360	0.0019485	decode
18	32556892	32723434	MAPRE2	0.0731071	3.98129	6.85418e-05	0.0096462	0.00245832	8.71265e-05	30	70	0.014176	ARIC
6	31478678	31574363	MCCD1	0.0016998	5.11401	3.15388e-07	0.0624204	0.0125066	6.00721e-07	212	305	0.000189999	decode
15	89441916	89456642	MFGE8	0.0453515	-3.45718	0.000545869	-0.018609	0.00544088	0.000625718	229	471	0.0271635	decode
15	89441916	89456642	MFGE8	0.0567511	-3.48877	0.000485244	-0.00673908	0.00195294	0.000559056	131	278	0.0260334	UKB
15	89441916	89456642	MFGE8	0.0801224	-3.33336	0.000858029	-0.0183954	0.00557366	0.0009654	12	16	0.049924	ARIC
6	31447882	31555259	MICB	0.330245	7.41837	1.18567e-13	0.00299473	0.00042478	1.78809e-12	231	327	3.95884e-09	decode
6	31447882	31555259	MICB	0.35652	7.47781	7.55698e-14	0.00420062	0.000591558	1.2391e-12	154	180	5.46567e-09	ARIC
6	33762450	33771788	MLN	0.116959	4.21416	2.5071e-05	0.00403049	0.000972188	3.38637e-05	300	389	0.00394601	decode
6	33762450	33771788	MLN	0.101266	3.78494	0.000153745	0.00751644	0.00201196	0.000187063	42	51	0.0136502	UKB
6	31686371	31694491	MPIG6B	0.000640329	4.54158	5.58355e-06	0.0478221	0.0107329	8.36389e-06	209	289	0.00292109	UKB
8	9911778	10286401	MSRA	0.00125224	5.24795	1.53801e-07	0.0570507	0.0111536	3.13744e-07	272	505	0.000122022	decode
3	49924435	49941299	MST1R	0.000433206	4.66537	3.08066e-06	0.160589	0.0351235	4.82795e-06	21	66	0.000966369	decode
17	41322498	41363708	NBR1	0.00120466	-3.48692	0.000488614	-0.110983	0.0321789	0.000562769	70	197	0.0259577	decode
11	112831997	113149158	NCAM1	0.0528901	-4.57558	4.74901e-06	-0.0117161	0.00261072	7.20011e-06	213	408	0.00132842	decode
11	112831997	113149158	NCAM1	0.0847104	-5.16806	2.36534e-07	-0.0218956	0.00434342	4.6289e-07	64	109	0.000323329	UKB
3	136581050	136668665	NCK1	0.000154872	4.65668	3.21345e-06	0.150113	0.0328909	5.01953e-06	71	179	0.000966369	decode
10	105253736	105352309	NEURL1	0.00054909	-3.3677	0.00075798	-0.0896683	0.0268978	0.000857075	99	212	0.0330011	decode
17	46125691	46138849	NFE2L1	0.000831488	-5.75922	8.45042e-09	-0.0643658	0.0115273	2.35349e-08	103	199	1.48875e-05	decode
15	90808891	90816463	NGRN	0.000142022	3.67285	0.000239856	0.0875142	0.0241207	0.000285433	192	429	0.0180557	decode
17	43128978	43186384	NMT1	0.0014282	3.53828	0.000402743	0.0601792	0.0172013	0.00046784	111	240	0.0245638	decode
16	14927538	14990017	NOMO1	0.00615727	3.45922	0.000541743	0.11626	0.0339723	0.00062119	9	16	0.0277631	UKB
2	232786530	232791113	NPPC	0.00453406	3.29635	0.000979499	0.0391161	0.0119821	0.00109637	157	333	0.0413954	UKB
16	69740899	69760854	NQO1	0.201631	3.23914	0.00119891	0.00350372	0.00109182	0.0013317	78	183	0.0436796	decode
11	9002123	9025596	NRIP3	0.00153214	-3.72184	0.000197773	-0.0612085	0.0166541	0.00023759	56	122	0.0249526	ARIC
6	86159809	86205500	NT5E	0.0691809	3.2911	0.000997957	0.0282205	0.00865801	0.00111623	11	17	0.0392274	decode
6	86159809	86205500	NT5E	0.162871	3.61439	0.000301053	0.0153732	0.00430393	0.000354406	11	18	0.0280002	ARIC
6	34247456	34360451	NUDT3	0.000856743	-3.50307	0.000459936	-0.0545894	0.0157566	0.00053114	230	308	0.0251036	decode
2	139428342	139537918	NXPH2	0.000696023	-3.20739	0.00133944	-0.0987852	0.0310817	0.0014817	107	247	0.0468642	decode
11	59807748	59815517	OOSP2	0.00309585	3.62373	0.000290384	0.0551126	0.0153907	0.000342426	53	133	0.0280002	ARIC
20	16729003	16750707	OTOR	0.00102869	3.53611	0.000406068	0.0614621	0.0175785	0.000471528	267	466	0.0245638	decode
17	1945327	1946724	OVCA2	0.0541917	3.62619	0.000287636	0.0534863	0.0149267	0.000339337	10	16	0.0280002	ARIC
5	43526369	43557860	PAIP1	0.000427848	3.52239	0.000427678	0.0594423	0.0170655	0.000495476	29	86	0.0346912	ARIC
5	102089685	102366809	PAM	0.176039	4.37369	1.22164e-05	0.00402405	0.00093646	1.73056e-05	98	207	0.00355151	UKB
11	125703211	125709964	PATE4	0.00580588	-3.70287	0.00021317	-0.0301796	0.00825246	0.00025514	304	485	0.0171175	decode
11	66615704	66725847	PC	0.0003927	-3.34549	0.000821369	-0.0395982	0.0119554	0.000925758	84	181	0.0342524	decode
13	53418109	53422775	PCDH8	0.000908136	3.21552	0.00130209	0.081238	0.0254974	0.00144188	110	220	0.0462355	decode
5	140430979	140433512	PCDHB1	0.00139221	-3.46533	0.000529584	-0.0681851	0.0198901	0.000607839	40	90	0.0367285	ARIC
20	17206752	17465223	PCSK2	0.00244857	3.5872	0.00033425	0.049569	0.0139801	0.000391579	131	247	0.0297802	ARIC
2	70484518	70508323	PCYOX1	0.145224	3.35573	0.000791556	0.0129977	0.00391252	0.000893478	61	88	0.0338147	decode
1	153270338	153283194	PGLYRP3	0.00275349	-3.56901	0.000358327	-0.0383657	0.0108741	0.00041845	96	244	0.0226672	decode
2	42275160	42285668	PKDCC	0.0461633	-3.43882	0.000584255	-0.0157527	0.00462977	0.000667789	35	57	0.0377643	ARIC
1	20301925	20306932	PLA2G2A	0.136074	-3.68968	0.000224537	-0.0196661	0.00539632	0.000268061	31	66	0.0162818	UKB
20	39765600	39811629	PLCG1	0.0129934	-3.45203	0.000556382	-0.0245401	0.00718546	0.00063725	86	153	0.0374788	ARIC
17	46018872	46025654	PNPO	0.0010023	-3.69485	0.000220017	-0.0523142	0.0143353	0.000262926	98	201	0.0173641	decode
7	75364157	75616173	POR	0.0158749	3.88004	0.000104439	0.0323094	0.0084424	0.00012969	89	164	0.0184519	ARIC
13	38136720	38172981	POSTN	0.045119	3.73661	0.000186517	0.0106432	0.00288476	0.000224724	156	317	0.0153089	decode
13	38136720	38172981	POSTN	0.0479987	4.79435	1.63201e-06	0.0178122	0.00379541	2.69119e-06	75	141	0.00159366	ARIC
4	159630286	159644548	PPID	0.0274946	-3.77712	0.000158651	-0.0117247	0.00314472	0.000192722	102	215	0.0139897	decode
17	48211104	48227991	PPP1R9B	0.00124677	-3.45261	0.000555194	-0.0295102	0.00863932	0.000635948	228	456	0.0277631	UKB
1	40538379	40563375	PPT1	0.0166036	-3.75411	0.000173961	-0.0518292	0.0139842	0.000210331	34	46	0.0147833	decode
7	588834	767287	PRKAR1B	0.00337412	3.61377	0.000301772	0.065286	0.0182807	0.000355213	56	78	0.0280002	ARIC
10	6469105	6622263	PRKCQ	0.00201485	-4.29552	1.74286e-05	-0.0543466	0.0128691	2.41042e-05	411	761	0.00323435	decode
19	685521	695460	PRSS57	0.0637837	-3.33099	0.00086539	-0.0208948	0.00633536	0.000973353	28	37	0.049924	ARIC
9	15464064	15511017	PSIP1	0.00147269	-3.77347	0.000160994	-0.0531148	0.0142595	0.000195421	233	450	0.0136502	UKB
20	62159778	62168723	PTK6	0.00123618	3.59577	0.000323427	0.0581066	0.0163498	0.000379477	296	539	0.0212699	decode
20	62159778	62168723	PTK6	0.00324107	3.7505	0.000176482	0.0364418	0.00984165	0.000213224	151	271	0.0238224	ARIC
17	57751997	57784987	PTRH2	0.00666462	3.46776	0.000524821	0.0306144	0.00892435	0.000602606	30	66	0.0367285	ARIC
11	112097088	112140678	PTS	0.0192174	-3.51693	0.000436567	-0.0324513	0.00933064	0.000505313	38	72	0.0260334	UKB
19	45147098	45166850	PVR	0.00102931	3.52466	0.00042403	0.0580698	0.016661	0.000491437	244	470	0.0247282	decode
2	37571717	37600465	QPCT	0.0477737	-3.31009	0.000932659	-0.00742334	0.00226468	0.00104593	195	366	0.0376536	decode
3	19988571	20026667	RAB5A	0.00715996	-3.44454	0.000572041	-0.0399011	0.0117081	0.000654413	57	123	0.0377643	ARIC
7	150035408	150038763	RARRES2	0.0299541	3.67844	0.000234663	0.0149259	0.0041078	0.00027955	186	467	0.0179398	decode
7	150035408	150038763	RARRES2	0.0199876	3.5064	0.00045421	0.0176899	0.00510125	0.000524816	88	198	0.0260334	UKB
14	23369854	23388393	RBM23	0.000561271	3.70389	0.000212316	0.0378459	0.010346	0.000254167	183	336	0.0257085	ARIC
1	10057264	10076078	RBP7	0.0078727	-3.3734	0.000742457	-0.0336165	0.0100672	0.000840227	255	474	0.0327002	decode
20	62704534	62711323	RGS19	0.0008021	3.80409	0.000142324	0.0850116	0.0226441	0.00017386	192	342	0.0130483	decode
3	75955846	77699115	ROBO2	0.00956496	4.00774	6.13038e-05	0.0321315	0.00813629	7.8426e-05	209	491	0.00738873	decode
3	75955846	77699115	ROBO2	0.0151828	4.33581	1.45222e-05	0.021593	0.00506732	2.03312e-05	194	433	0.00355151	UKB
11	809647	812880	RPLP2	0.00163911	3.92074	8.8276e-05	0.0722012	0.0186759	0.000110631	249	434	0.00924288	decode
1	38076951	38100595	RSPO1	0.0185305	-3.63095	0.00028238	-0.0122693	0.00341969	0.000333426	163	301	0.0202248	decode
1	153586731	153589462	S100A14	0.0051269	-4.16127	3.16482e-05	-0.0326324	0.00796786	4.21248e-05	107	235	0.00466322	decode
1	153579362	153585621	S100A16	0.0220064	3.37284	0.000743974	0.022756	0.00681595	0.000841874	61	128	0.0327002	decode
1	153579362	153585621	S100A16	0.0637251	4.97457	6.53938e-07	0.0305379	0.00628176	1.16581e-06	70	158	0.00102848	ARIC
17	5112256	5138155	SCIMP	0.000627707	3.53253	0.000411601	0.0601258	0.0172133	0.000477664	297	557	0.0245942	decode
6	35182190	35220856	SCUBE3	0.0172917	-3.57632	0.000348462	-0.0152837	0.00432329	0.000407449	129	178	0.0225523	decode
2	20400558	20425194	SDC1	0.011355	3.39138	0.000695411	0.0958991	0.0285704	0.000789093	11	15	0.0316424	UKB
6	30888704	30978494	SFTA2	0.00254234	5.04413	4.55588e-07	0.0237002	0.00481117	8.38911e-07	195	284	0.000218512	decode
4	2794750	2842825	SH3BP2	0.0297469	3.23067	0.001235	0.00819668	0.00256079	0.00137026	209	417	0.0442885	decode
9	131769315	131790582	SH3GLB2	0.052451	-3.40379	0.000664573	-0.00770237	0.00228652	0.000755511	219	417	0.0309005	decode
9	131769315	131790582	SH3GLB2	0.15366	-3.64795	0.000264346	-0.0223264	0.00619454	0.000313111	11	17	0.0280002	ARIC
4	20254883	20622184	SLIT2	0.0270698	3.6471	0.000265221	0.0222057	0.00616245	0.000314098	115	219	0.0280002	ARIC
13	86366925	86373623	SLITRK6	0.0250287	-3.27851	0.00104355	-0.0122992	0.00378756	0.00116522	111	222	0.0398239	decode
15	41136216	41150405	SPINT1	0.0108555	-3.50722	0.000452809	-0.0343177	0.00989394	0.000523269	106	222	0.0251036	decode
15	41136216	41150405	SPINT1	0.0391683	-3.39006	0.000698782	-0.0542563	0.0161703	0.00079276	9	15	0.0316424	UKB
11	13983914	14289646	SPON1	0.0482423	-3.87595	0.000106209	-0.00912829	0.00238765	0.000131768	163	332	0.0106085	decode
6	7268539	7347679	SSR1	0.000529589	-3.47179	0.000517008	-0.0534022	0.0155495	0.000594018	352	593	0.0267409	decode
22	41220539	41253026	ST13	0.00152827	4.46738	7.91852e-06	0.110437	0.0251813	1.15637e-05	54	139	0.00176566	decode
22	41220539	41253026	ST13	0.0331196	4.28809	1.80217e-05	0.0245132	0.00581434	2.48695e-05	9	15	0.0064529	ARIC
1	77333126	77531396	ST6GALNAC5	0.00201428	-3.59843	0.000320142	-0.0569239	0.0160055	0.0003758	153	339	0.0212699	decode
17	40465342	40540586	STAT3	0.0146476	-3.37816	0.000729721	-0.0124547	0.00372472	0.000826395	86	235	0.0326721	decode
9	113127531	113342160	SVEP1	0.108616	3.86396	0.000111562	0.00670537	0.00175918	0.000138044	140	265	0.0184519	ARIC
1	59041099	59043166	TACSTD2	0.000728477	3.62223	0.000292071	0.0848674	0.0237096	0.000344321	171	368	0.0206034	decode
2	161993419	162092732	TANK	0.00144822	-3.28741	0.00101112	-0.0744387	0.0228628	0.00113038	87	207	0.0415563	UKB
4	156775890	156841558	TDO2	0.000343257	3.2924	0.000993364	0.0679593	0.0208418	0.00111129	196	388	0.0392274	decode
6	35441374	35464853	TEAD3	0.00285879	3.64422	0.0002682	0.0234792	0.00652088	0.000317458	69	99	0.0280002	ARIC
3	44916100	44956482	TGM4	0.00265653	-5.55733	2.73927e-08	-0.0909066	0.0168359	6.68049e-08	140	256	2.95812e-05	decode
13	52951305	52980629	THSD1	0.0815549	-3.35611	0.000790474	-0.018919	0.00569428	0.000892306	38	48	0.0338147	decode
16	66541906	66586447	TK2	0.000168912	-3.23215	0.00122863	-0.0960965	0.0300088	0.00136346	120	262	0.0442885	decode
17	41363854	41372061	TMEM106A	0.00318571	-3.52516	0.000423227	-0.0644076	0.0184768	0.000490547	31	98	0.0346912	ARIC
9	117546915	117568406	TNFSF15	0.0024104	3.28402	0.00102337	0.0395425	0.0121572	0.00114354	224	400	0.0395594	decode
8	9413424	9639856	TNKS	0.000260502	5.62396	1.86625e-08	0.0701982	0.0128557	4.74825e-08	272	482	2.33614e-05	decode
2	85048774	85134132	TRABD2A	0.00539774	-3.69927	0.000216217	-0.038876	0.0106405	0.000258606	38	66	0.0257085	ARIC
16	72078188	72128330	TXNL4B	0.0468652	3.75117	0.000176008	0.0323256	0.0087285	0.000212682	13	15	0.0238224	ARIC
8	48920960	48977268	UBE2V2	0.000893169	3.38773	0.000704737	0.111737	0.0333239	0.000799237	39	110	0.0318831	decode
1	165796768	165880855	UCK2	0.00116064	3.36337	0.000769982	0.0439557	0.013202	0.000870094	115	212	0.0462408	ARIC
2	234668894	234681945	UGT1A1	0.0256951	3.52472	0.000423936	0.0124192	0.00356318	0.000491333	298	530	0.0247282	decode
6	150384286	150390231	ULBP3	0.000721558	-3.84707	0.000119538	-0.063349	0.0166907	0.00014737	285	444	0.0114483	decode
6	31727480	31840030	VARS	0.000873346	-4.23367	2.29906e-05	-0.0386023	0.00926976	3.12266e-05	125	150	0.0072495	ARIC
17	41166622	41177140	VAT1	0.00249065	-4.97638	6.47842e-07	-0.0601501	0.0123688	1.1559e-06	75	199	0.000284351	decode
17	41166622	41177140	VAT1	0.0120787	-3.7454	0.000180105	-0.102703	0.0277734	0.000217379	16	36	0.0144609	UKB
14	97263641	97398059	VRK1	0.000496826	-4.54733	5.43298e-06	-0.0695057	0.0155805	8.15483e-06	321	582	0.00138883	decode
11	75897369	75921780	WNT11	0.000373799	3.34508	0.00082259	0.0703355	0.021238	0.00092708	196	365	0.0342524	decode
1	168545711	168551315	XCL1	0.00162241	3.65866	0.000253536	0.0632483	0.0174984	0.000300907	236	438	0.0187664	decode
10	111624524	111683311	XPNPEP1	0.00166244	-4.21626	2.48386e-05	-0.0648296	0.0156299	3.35698e-05	136	270	0.00394601	decode
12	69753483	69784576	YEATS4	0.00135046	3.29617	0.000980114	0.0766929	0.0234939	0.00109703	37	60	0.0391747	decode
16	71481500	71496998	ZNF23	0.00072773	4.72431	2.30903e-06	0.0486541	0.0105142	3.70198e-06	29	81	0.00159366	ARIC
1	238045705	238054094	ZP4	0.00778898	3.40144	0.000670307	0.0369586	0.0109789	0.000761759	117	233	0.0425332	ARIC
